# Supplementary material for: 3D-Printed Bioactive Scaffold Loaded with GW9508 Promotes Critical-Size Bone Defect Repair by Regulating Intracellular Metabolism
Source: Bioengineering (Basel). 2023 Apr 27;10(5):535. doi: 10.3390/bioengineering10050535 (PMC10215968; doi:10.3390/bioengineering10050535)
Supplement: Supplementary file 1 [file bioengineering-10-00535-s001.zip]

Archive with 1 entries (1 files):
- bioengineering-2230875-supplementary.pdf
